# Supplementary material for: Benzodioxane–Benzamides as FtsZ Inhibitors: Effects of Linker’s Functionalization on Gram-Positive Antimicrobial Activity
Source: Antibiotics (Basel). 2023 Dec 8;12(12):1712. doi: 10.3390/antibiotics12121712 (PMC10740499; doi:10.3390/antibiotics12121712)
Supplement: Supplementary file 1 [file antibiotics-12-01712-s001.zip]

Archive with 1 entries (1 files):
- antibiotics-2682946-supplementary.pdf
